# Supplementary material for: Combined Vaccination with B Cell Peptides Targeting Her-2/neu and Immune Checkpoints as Emerging Treatment Option in Cancer
Source: Cancers (Basel). 2022 Nov 18;14(22):5678. doi: 10.3390/cancers14225678 (PMC9688220; doi:10.3390/cancers14225678)
Supplement: Supplementary file 1 [file cancers-14-05678-s001.zip]

Archive with 1 entries (1 files):
- cancers-1985339-supplementary.pdf
